# Supplementary material for: Heavy Metal Contamination in Adaptogenic Herbal Dietary Supplements: Experimental, Assessment and Regulatory Safety Perspectives
Source: Biology (Basel). 2025 Oct 23;14(11):1479. doi: 10.3390/biology14111479 (PMC12650394; doi:10.3390/biology14111479)
Supplement: Supplementary file 1 [file biology-14-01479-s001.zip]

Archive with 1 entries (1 files):
- biology-3922821-supplementary.pdf
